# Supplementary material for: Time to anti-retroviral therapy among people living with HIV enrolled into care in Myanmar: how prepared are we for ‘test and treat’?
Source: Glob Health Action. 2018 Nov 30;11(1):1520473. doi: 10.1080/16549716.2018.1520473 (PMC6282424; doi:10.1080/16549716.2018.1520473)
Supplement: Supplemental Material [file ZGHA_A_1520473_SM3028.zip]

Archive with 3 entries (3 files):
- codebook.doc
- kzlfinaldata_12.do
- KZLfinaldata12_1.dta
