# Supplementary material for: Time to anti-retroviral therapy among people living with HIV enrolled into care in Myanmar: how prepared are we for ‘test and treat’?
Source: Glob Health Action. 2018 Nov 30;11(1):1520473. doi: 10.1080/16549716.2018.1520473 (PMC6282424; doi:10.1080/16549716.2018.1520473)
Supplement: Supplemental Material [file ZGHA_A_1520473_SM3028.zip › kzlfinaldata_12.do]

cd "F:\OneDrive - The Union\HemantS - Official\Projects by me\kyaw zin Linn\KZL data"
		use "KZLfinaldata12", clear
		save "KZLfinaldata12_1", replace

cap log close
log using "KZLfinaldata12.smcl", replace

*ttde - enrolment delay
*artdel - ART initiation delay
*totdel - enrolment-ART delay
*delay - total delay from diagnosis to ART initiation
*elidelay - delay in eligibility and/or pre-ART care interval


**********************************************************************************
***Delay enrolment
tab ttde
*median for ttde is 4 (1, 14)
* n = 472 (70 patients missing information on delay in enrolment)


generate ttder = 2 if (ttde<5)
replace ttder = 1 if (ttde>4)


generate entrypoir = 1 if (entrypoi==1)
replace entrypoir = 2 if (entrypoi==3)
replace entrypoir = 2 if (entrypoi==4)
replace entrypoir = 2 if (entrypoi==10)
replace entrypoir = 3 if (entrypoi==5)
replace entrypoir = 4 if (entrypoi==6)
replace entrypoir = 5 if (entrypoi==7)
replace entrypoir = 5 if (entrypoi==9)
replace entrypoir = 9 if (entrypoi==99)

generate tbtime = dateoftb-enrollda

generate tboldnew = 2
replace tboldnew = 1 if (tbtime<42)
replace tboldnew = 0 if (tbtime==.)

generate tbprev = 0
replace tbprev = 1 if (tboldnew==1)


generate cpttime = cptda-enrollda if year(cptda)>2001

generate cptoldnew = 2
replace cptoldnew = 1 if (cpttime<42)
replace cptoldnew = 0 if (cpttime==.)

generate cptprev = 0
replace cptprev = 1 if (cptoldnew==1)


tab riskfact
tab sex
tab agegrp
tab iliterat
tab employ
tab entrypoir
tab tbprev
tab tboldnew
tab cptprev
tab cptoldnew
tab year


*****************************************************************************
****delay in ART start after eligibility


*170 did not start on ART. 373 started on ART

*median ART delay is 20(13, 36)

generate tbbaartr = 0 if (ARTstart==1)
replace tbbaartr = 1 if (tbbaart==1)
replace tbbaartr = 1 if (tbbaart==2)

tab artdel
generate artdelr = 2 if (artdel<21)
replace artdelr = 1 if (artdel>20)

generate cptbarrtr = 0 if (ARTstart==1)
replace cptbarrtr = 1 if (cptbarrt==1)
replace cptbarrtr = 1 if (cptbarrt==2)

tab tbbaartr if ARTstart==1
tab cptbarrtr if ARTstart==1
tab riskfact if ARTstart==1
tab sex if ARTstart==1

tab agegrp if ARTstart==1

tab iliterat if ARTstart==1

tab employ if ARTstart==1

tab entrypoi if ARTstart==1

tab year if ARTstart==1

tab cd4grp if ARTstart==1
tab whostagi if ARTstart==1


**************************************************************************************
***median enrolment delay is 4 days, median ART delay is 20 days. No factors significantly associated

generate totdel = ttde+artdel
tab totdel

*42 variables excluded as totdel missing
*331 included in totdel analysis

*median totdel 29 (18,55), within 7 days only 26 (8%) patients were initiated on ART

generate totdelr = 1
replace totdelr = 2 if (totdel<30)

*******************************************************************************

keep if ARTstart==1
*170 were removed from analysis (out of 543). remaining 373

generate ocr = 1 if (oc==2)
replace ocr = 1 if (oc==3)
replace ocr = 0 if (oc==1)
replace ocr = 0 if (oc==4)

generate arttime = stdate-enrollda if (year(stdate)>2013)

generate arteli = 2
replace arteli = 1 if (arttime<42)

count

tab cd4atsta if (arteli==1)

tab arteli ocr, row
tab arteli oc, row
tab ocr
tab oc

generate delay = stdate - dd if (year(dd)>2009)

summarize delay
generate delayr = 1
replace delayr = 2 if (delay<42)

generate elidelay = elidate - enrollda if (year(elidate)>2009)
* elidelay 5 (0, 14)
generate elidelayr= 1
replace elidelayr = 2 if (elidelay<6)


*4 patients did not have outcome date. Hence 369 included in survival analysis
drop fu

generate fu = lvddate-stdate if (year(lvddate)!= 2009)

replace fu=1 if (fu==0)
stset fu, id(code) failure(ocr==1) scale(1)
stptime, per(1000) 
*therefore the incidence of attrition is 0.35 per 1000 pd. or 3.1 per 10000 pd. 

stptime, per(1000) by(totdelr)
stptime, per(1000) by(ttder)
stptime, per(1000) by(delayr)
stptime, per(1000) by(artdelr)
stptime, per(1000) by(elidelayr)
stptime, per(1000) at(0 100 200)

sts graph, ytitle(Cumulative survival) xtitle(Time in days since ART start) xlabel(#21) ///
	scheme(s2mono) name(overall, replace)
graph save surv_attr , asis replace

graph export surv_attr.emf, replace

sts graph, by(totdelr) ytitle(Cumulative survival) xtitle(Time in days since ART start) xlabel(#21) ///
	legend( ///
		on notextfirst rows(1) position(4) ring(0) ///
		order(1 "Delay >/=30 days" 2 "Delay <30 days") ///
		size(small) region(style(none)) ///
		) ///
	scheme(s2mono) name(totdelr, replace)
	

graph export surv_attr_by_totdelr.emf, replace

sts test totdelr
stptime


replace agegrp = 4 if (age==99)

collin sex agegrp iliterat employ entrypoir whostagi cd4grp tbprev cptprev totdelr year

tab totdelr ocr, row
stcox ib2.totdelr
stcox ib2.totdelr i.whostagi i.cd4grp i.iliterat i.year i.tbprev i.cptprev i.entrypoir i.employ i.agegrp i.sex
est sto m1
stcox i.whostagi i.cd4grp i.iliterat i.year i.tbprev i.cptprev i.entrypoir i.employ i.agegrp i.sex
est sto m2
lrtest m2 m1, force
*final model
stcox ib2.totdelr i.whostagi i.cd4grp i.iliterat i.year i.tbprev i.cptprev  i.entrypoir i.employ i.agegrp i.sex
estat phtest, rank detail
stcoxkm, by(totdelr) 

graph export phtest_attr_cox_model_totdelr.emf , replace

estat ic


*ttder asso with lower attr
stcox ib2.ttder
stcox ib2.ttder i.whostagi i.cd4grp i.iliterat i.year i.tbprev i.cptprev i.entrypoir i.employ i.agegrp i.sex
est sto m1
stcox i.whostagi i.cd4grp i.iliterat i.year i.tbprev i.cptprev i.entrypoir i.employ i.agegrp i.sex
est sto m2
lrtest m2 m1

*final model
stcox ib2.ttder i.whostagi i.cd4grp i.iliterat i.year i.tbprev i.cptprev  i.entrypoir i.employ i.agegrp i.sex
estat phtest, rank detail
 
estat ic

*artdelr not significantly asss with lower attr
stcox ib2.artdelr
stcox ib2.artdelr i.whostagi i.cd4grp i.iliterat i.year i.tbprev i.cptprev i.entrypoir i.employ i.agegrp i.sex
est sto m1
stcox i.whostagi i.cd4grp i.iliterat i.year i.tbprev i.cptprev i.entrypoir i.employ i.agegrp i.sex
est sto m2
lrtest m2 m1

*final model
stcox ib2.artdelr i.whostagi i.cd4grp i.iliterat i.year i.tbprev i.cptprev  i.entrypoir i.employ i.agegrp i.sex
estat phtest, rank detail
estat ic

*elidelay not associated with low attr
stcox ib2.elidelayr
stcox ib2.elidelayr i.whostagi i.cd4grp i.iliterat i.year i.tbprev i.cptprev i.entrypoir i.employ i.agegrp i.sex
est sto m1
stcox i.whostagi i.cd4grp i.iliterat i.year i.tbprev i.cptprev i.entrypoir i.employ i.agegrp i.sex
est sto m2
lrtest m2 m1

*final model
stcox ib2.elidelayr i.whostagi i.cd4grp i.iliterat i.year i.tbprev i.cptprev  i.entrypoir i.employ i.agegrp i.sex
estat phtest, rank detail
estat ic

*delayr not associated with low attr
stcox ib2.delayr
stcox ib2.delayr i.whostagi i.cd4grp i.iliterat i.year i.tbprev i.cptprev i.entrypoir i.employ i.agegrp i.sex
est sto m1
stcox i.whostagi i.cd4grp i.iliterat i.year i.tbprev i.cptprev i.entrypoir i.employ i.agegrp i.sex
est sto m2
lrtest m2 m1

*final model
stcox ib2.delayr i.whostagi i.cd4grp i.iliterat i.year i.tbprev i.cptprev  i.entrypoir i.employ i.agegrp i.sex
estat phtest, rank detail
estat ic

***********************************************************
**factors associated with totdelr

replace totdelr=0 if (totdelr==2)
*model was run before and this model was fially selected. Forward stepwise
glm totdelr i.entrypoir, eform family(poisson) link(log) vce(robust)
glm totdelr i.cd4grp, eform family(poisson) link(log) vce(robust)
glm totdelr i.tbprev, eform family(poisson) link(log) vce(robust)
glm totdelr i.entrypoir i.cd4grp i.tbprev, eform family(poisson) link(log) vce(robust)
